# Supplementary material for: p53 controls the plasticity of mammary luminal progenitor cells downstream of Met signaling
Source: Breast Cancer Res. 2019 Jan 25;21:13. doi: 10.1186/s13058-019-1101-8 (PMC6346556; doi:10.1186/s13058-019-1101-8)
Supplement: Supplementary file 2 — Table S1. KEGG pathway analysis on genes differentially expressed in Lu-pos compared to Lu-neg cell populations. (XLSX 12 kb) [file 13058_2019_1101_MOESM2_ESM.xlsx]

## Sheet: Feuil1
Table S1: KEGG Pathway Analysis on genes differentially expressed in Lu-pos compared to Lu-neg cell populations.
Significant Pathways (48)
Pathway Description (KEGG)	Nb Genes in Pathway	Nb Regulated Genes (Up/Down)	P-Value Up	P-Value Down
Metabolic pathways	1278	112 (21/91)	NA	6,63E-10
Oxidative phosphorylation	139	22 (1/21)	NA	2,39E-07
Non-alcoholic fatty liver disease (NAFLD)	157	24 (2/22)	NA	4,19E-07
Alzheimer's disease	177	25 (2/23)	NA	8,02E-07
Huntington's disease	198	28 (4/24)	NA	1,49E-06
Glutathione metabolism	55	14 (2/12)	NA	5,25E-06
Parkinson's disease	149	20 (1/19)	NA	1,23E-05
Hepatitis B	146	17 (14/3)	3,94E-05	NA
Biosynthesis of antibiotics	214	26 (5/21)	NA	1,70E-04
TNF signaling pathway	109	14 (11/3)	2,44E-04	NA
Protein processing in endoplasmic reticulum	168	21 (5/16)	NA	1,74E-03
MicroRNAs in cancer	276	16 (16/0)	2,26E-03	NA
Bladder cancer	41	8 (6/2)	2,65E-03	NA
Proteoglycans in cancer	203	21 (13/8)	3,13E-03	NA
Hematopoietic cell lineage	84	8 (8/0)	3,65E-03	NA
PI3K-Akt signaling pathway	351	18 (18/0)	3,92E-03	NA
Pancreatic cancer	65	9 (7/2)	4,23E-03	NA
Prostate cancer	88	8 (8/0)	4,72E-03	NA
Renal cell carcinoma	67	10 (7/3)	4,92E-03	NA
Malaria	48	8 (6/2)	5,31E-03	NA
Metabolism of xenobiotics by cytochrome P450	64	11 (3/8)	NA	1,02E-02
Pathways in cancer	397	19 (19/0)	6,01E-03	NA
Endocytosis	278	29 (13/16)	3,23E-02	NA
NF-kappa B signaling pathway	97	8 (8/0)	8,01E-03	NA
Amino sugar and nucleotide sugar metabolism	49	9 (3/6)	NA	3,71E-02
N-Glycan biosynthesis	49	9 (2/7)	NA	1,00E-02
HIF-1 signaling pathway	104	8 (8/0)	1,15E-02	NA
Fatty acid metabolism	51	9 (4/5)	NA	NA
Peroxisome	83	12 (3/9)	NA	1,30E-02
Small cell lung cancer	84	7 (7/0)	1,44E-02	NA
HTLV-I infection	278	14 (14/0)	1,46E-02	NA
MAPK signaling pathway	253	13 (13/0)	1,69E-02	NA
Leishmaniasis	64	6 (6/0)	1,74E-02	NA
ECM-receptor interaction	88	7 (7/0)	1,78E-02	NA
Protein export	29	5 (0/5)	NA	2,28E-02
Biosynthesis of unsaturated fatty acids	27	4 (4/0)	2,52E-02	NA
Neurotrophin signaling pathway	122	8 (8/0)	2,56E-02	NA
Chemical carcinogenesis	92	12 (4/8)	NA	NA
Hippo signaling pathway	151	16 (9/7)	2,68E-02	NA
Osteoclast differentiation	126	8 (8/0)	2,98E-02	NA
Cytokine-cytokine receptor interaction	245	12 (12/0)	3,10E-02	NA
Arginine biosynthesis	19	4 (0/4)	NA	3,34E-02
Arginine and proline metabolism	49	6 (0/6)	NA	3,71E-02
Fatty acid degradation	49	6 (0/6)	NA	3,71E-02
Drug metabolism - cytochrome P450	66	9 (2/7)	NA	3,84E-02
Hypertrophic cardiomyopathy (HCM)	79	6 (6/0)	3,90E-02	NA
Central carbon metabolism in cancer	64	9 (5/4)	NA	NA
Dilated cardiomyopathy	83	6 (6/0)	4,66E-02	NA
